# Supplementary material for: Multilayer Ti–Cu Oxide Coatings on Ti6Al4V: Balancing Antibacterial Activity, Mechanical Strength, Corrosion Resistance, and Cytocompatibility
Source: J Funct Biomater. 2025 Dec 26;17(1):16. doi: 10.3390/jfb17010016 (PMC12842340; doi:10.3390/jfb17010016)
Supplement: Supplementary file 1 [file jfb-17-00016-s001.zip]

Archive with 1 entries (1 files):
- jfb-4008906-supplementary.pdf
